# Supplementary material for: PLD3 is accumulated on neuritic plaques in Alzheimer’s disease brains
Source: Alzheimers Res Ther. 2014 Nov 2;6(9):70. doi: 10.1186/s13195-014-0070-5 (PMC4255636; doi:10.1186/s13195-014-0070-5)
Supplement: Additional file 6 — Table S1 presenting the top 20 significant genes coexpressed with PLD3 on COXPRESdb. [file s13195-014-0070-5-S6.xlsx]

## Sheet: PLD3_coex_list.csv
Supplementary Table 1. Top 20 significant genes coexpressed with PLD3 on COXPRESdb
Entrez Gene ID	Gene Symbol	Gene Name	Hsa2 MR for PLD3
196463	PLBD2	phospholipase B domain containing 2	2
2896	GRN	granulin	2.2
1471	CST3	cystatin C	2.6
2548	GAA	glucosidase, alpha; acid	2.8
1509	CTSD	cathepsin D	3.5
537	ATP6AP1	ATPase, H+ transporting, lysosomal accessory protein 1	3.5
4924	NUCB1	nucleobindin 1	5.5
4125	MAN2B1	mannosidase, alpha, class 2B, member 1	6
5660	PSAP	prosaposin	6.9
53	ACP2	acid phosphatase 2, lysosomal	7.2
1200	TPP1	tripeptidyl peptidase I	7.9
2052	EPHX1	epoxide hydrolase 1, microsomal (xenobiotic)	14.3
112770	C1orf85	chromosome 1 open reading frame 85	15
5360	PLTP	phospholipid transfer protein	16.8
84572	GNPTG	N-acetylglucosamine-1-phosphate transferase, gamma subunit	17.7
56927	GPR108	G protein-coupled receptor 108	20.2
5351	PLOD1	procollagen-lysine, 2-oxoglutarate 5-dioxygenase 1	21
5476	CTSA	cathepsin A	24.3
2907	GRINA	glutamate receptor, ionotropic, N-methyl D-aspartate-associated protein 1 (glutamate binding)	26.1
2217	FCGRT	Fc fragment of IgG, receptor, transporter, alpha	26.5
The set of genes coexpressed with PLD3 were identified by database search on COXPRESdb ver 5.0 (coxpresdb.jp) [22]. Top 20 significant genes based on the correlation coefficient transferred to mutual rank (MR) on Human Gene 1.0 ST array are shown. The smaller value of MR indicates higher significance. Lysosomal proteins are underlined.
